# Supplementary material for: Integrated Multi-Omics Investigations of Metalloproteinases in Colon Cancer: Focus on MMP2 and MMP9
Source: Int J Mol Sci. 2021 Nov 17;22(22):12389. doi: 10.3390/ijms222212389 (PMC8622288; doi:10.3390/ijms222212389)
Supplement: Supplementary file 1 [file ijms-22-12389-s001.zip]

Archive with 6 entries (5 files):
- ijms-1431506-supplementary/
- ijms-1431506-supplementary/IJMS Table S1.xlsx
- ijms-1431506-supplementary/IJMS Table S2.xlsx
- ijms-1431506-supplementary/IJMS Table S3.xlsx
- ijms-1431506-supplementary/Original files from Figure 4.pptx
- ijms-1431506-supplementary/Supplementary Figures IJMS.pptx
