# Supplementary material for: Integrated Multi-Omics Investigations of Metalloproteinases in Colon Cancer: Focus on MMP2 and MMP9
Source: Int J Mol Sci. 2021 Nov 17;22(22):12389. doi: 10.3390/ijms222212389 (PMC8622288; doi:10.3390/ijms222212389)
Supplement: Supplementary file 1 [file ijms-22-12389-s001.zip › ijms-1431506-supplementary/IJMS Table S1.xlsx]

## Sheet: Foglio1
	Normal-vs-Stage 1	Normal-vs-Stage 2	Normal-vs-Stage 3	Normal-vs-Stage 4	Stage 1-vs-Stage 2	Stage 1-vs-Stage 3	Stage 1-vs-Stage 4	Stage 2-vs-Stage 3	Stage 2-vs-Stage 4	Stage 3-vs-Stage 4
MMP1	6.19 x10-5	2.04 x10-7	4.19 x10-7	1.88 x10-3	-	-	-	-	-	-
MMP2		3.26 x10-2	2.18 x10-3	-	-	1.92 x10-2	-	-	-	-
MMP3	1.61 x10-4	5.40 x10-8	1.31 x10-6	9.52 x10-5	-	-	-	-	-	-
MMP7	1.59 x10-4	6.97 x10-9	1.09 x10-10	2.44 x10-3	-	-	-	-	-	-
MMP8	1.85 x10-4	1.70 x10-2	-	4.16 x10-3	-	-	-	-	-	-
MMP9	8.40 x10-4	7.84 x10-7	1.62 x10-4	1.07 x10-2	-	-	-	-	-	3.38 x10-2
MMP10	5.05 x10-4	3.42 x10-3	2.18 x10-5	5.16 x10-3	-	-	-	-	-	2.96 x10-2
MMP11	9.33 x10-8	1.14 x10-11	1.68 x10-12	1.02 x10-4	1.57 x10-2	7.64 x10-5	1.37 x10-2	-	-	-
MMP12	1.16 x10-4	1.22 x10-7	1.79 x10-4	-	-	-	1.80 x10-3	-	4.35x10-5	3.10 x10-3
MMP13	-	2.99 x10-4	8.22 x10-5	1.04 x10-2	-	-	-	-	-	-
MMP14	2.23 x10-5	2.11 x10-10	2.57 x10-12	2.40 x10-4	-	6.10 x10-3	-	-	-	-
MMP15	2.55 x10-7	1.44 x10-9	7.51 x10-5	7.89 x10-8	-	-	-	-	-	-
MMP16	-	-	-	-	-	3.22 x10-2	-	-	-	-
MMP17	-	1.88 x10-2	1.03 x10-4	2.20 x10-2	-	1.26 x10-3	-	1.35 x10-2	-	-
MMP19	-	-	1.94 x10-3	1.49 x10-2	-	3.64 x10-3	2.95 x10-2	-	-	-
MMP20	-	7.74 x10-3	2.68 x10-2	1.56 x10-2	-	-	-	-	-	-
MMP21	-	-	-	-	-	-	-	-	-	-
MMP23A	-	-	-	-	-	-	-	-	-	-
MMP23B	2.85 x10-6	4.37 x10-5	-	-	-	1.90 x10-3	1.69 x10-2	2.50 x10-2	-	-
MMP24	-	3.64 x10-3	-	-	-	-	-	-	-	-
MMP25	1.03 x10-6	1.40 x10-4	2.57 x10-7	3.75 x10-7	-	-	-	-	-	-
MMP26	-	-	-	-	-	-	-	-	-	-
MMP27	-	-	-	-	-	-	-	-	-	-
MMP27	4.72 x10-9	7.54 x10-9	1.58 x10-4	4.95 x10-9	-	-	-	-	-	-
MMP28	1.62 x10-12	1.62 x10-12	< 1 x10-12	1.67 x10-12	-	-	-	-	-	-
