# Supplementary material for: Integrated Multi-Omics Investigations of Metalloproteinases in Colon Cancer: Focus on MMP2 and MMP9
Source: Int J Mol Sci. 2021 Nov 17;22(22):12389. doi: 10.3390/ijms222212389 (PMC8622288; doi:10.3390/ijms222212389)
Supplement: Supplementary file 1 [file ijms-22-12389-s001.zip › ijms-1431506-supplementary/IJMS Table S2.xlsx]

## Sheet: Foglio1
	Stage 1	Stage 2	Stage 3	Stage 4	CD4+	CD8+
MMP1	-	-	0.024*	<0.0001***	-	0.028*
MMP2	-	-	0.017*	<0.0001***	-	0.021*
MMP3	-	-	0.023*	<0.0001***	-	0.026*
MMP7	-	-	0.015*	<0.0001***	-	0.037*
MMP8	-	-	0.014*	<0.0001***	-	0.036*
MMP9	-	-	0.016*	<0.0001***	-	0.022*
MMP10	-	-	0.019*	<0.0001***	-	0.041*
MMP11	-	-	0.010*	<0.0001***	-	0.010*
MMP12	-	-	0.017*	<0.0001***	-	0.013*
MMP13	-	-	0.014*	<0.0001***	-	0.013*
MMP14	-	-	0.014*	<0.0001***	-	0.013*
MMP15	-	-	0.016*	<0.0001***	-	0.013*
MMP16	-	-	0.015*	<0.0001***	-	0.013*
MMP17	-	-	0.015*	<0.0001***	-	0.013*
MMP19	-	-	0.016*	<0.0001***	-	0.013*
MMP20	-	-	0.016*	<0.0001***	-	0.013*
MMP21	-	-	0.013*	<0.0001***	-	0.013*
MMP23A	-	-	0.015*	<0.0001***	-	0.013*
MMP23B	-	-	0.014*	<0.0001***	-	0.013*
MMP24	-	-	0.014*	<0.0001***	-	0.013*
MMP25	-	-	0.014*	<0.0001***	-	0.013*
MMP26	-	-	0.015*	<0.0001***	-	0.013*
MMP27	-	-	0.014*	<0.0001***	-	0.013*
MMP28	-	-	0.015*	<0.0001***	-	0.013*
