# Supplementary material for: Integrated Multi-Omics Investigations of Metalloproteinases in Colon Cancer: Focus on MMP2 and MMP9
Source: Int J Mol Sci. 2021 Nov 17;22(22):12389. doi: 10.3390/ijms222212389 (PMC8622288; doi:10.3390/ijms222212389)
Supplement: Supplementary file 1 [file ijms-22-12389-s001.zip › ijms-1431506-supplementary/IJMS Table S3.xlsx]

## Sheet: Foglio1
MMP2	r		MMP9	r
MRC2	0.93		CLEC5A	0.75
COL6A3	0.93		CLEC4A	0.74
COL1A2	0.92		TREM1	0.73
TIMP2	0.92		VIM	0.72
EVC	0.91		ITGAM	0.71
COL6A2	0.91		RAB31	0.71
EFS	0.91		ITGAX	0.71
COL5A2	0.91		DFNA5	0.71
EMILIN1	0.9		OLR1	0.71
DCN	0.9		PRRX1	0.71
COL5A1	0.9		OSCAR	0.7
THY1	0.9		BGN	0.7
PDGFRB	0.9		FGR	0.7
COL3A1	0.9		PCOLCE	0.7
CERCAM	0.9		ALOX5AP	0.69
GPC6	0.9		SGIP1	0.69
VASN	0.9		HK3	0.69
ANGPTL2	0.89		GPR84	0.68
RCN3	0.89		CTSK	0.68
C1R	0.89		CMTM3	0.68
BASP1	0.89		PILRA	0.68
RAB31	0.89		CSF1R	0.68
COL1A1	0.89		HCK	0.68
SULF1	0.89		FBLN7	0.67
PDPN	0.89		SPI1	0.67
EFEMP2	0.89		FCER1G	0.67
C1S	0.89		FAP	0.67
SDK1	0.89		ITGB2	0.67
SPARC	0.89		COLEC12	0.67
ANTXR1	0.89		SULF1	0.67
SCARF2	0.89		COL6A2	0.67
OLFML1	0.88		CYBB	0.67
MMP14	0.88		ACP5	0.67
ZNF521	0.88		ADAMTS5	0.66
FSTL1	0.88		MRC2	0.66
CCDC8	0.88		COL6A3	0.66
ASAM	0.88		CD14	0.66
ST6GALNAC5	0.88		PDGFRB	0.66
PCOLCE	0.88		FPR3	0.66
GLT8D2	0.88		CTHRC1	0.66
FBN1	0.88		SDC2	0.65
SERPINF1	0.87		OLFML1	0.65
CTSK	0.87		FRMD6	0.65
LUM	0.87		GPR183	0.65
FAP	0.87		GPR68	0.65
FRMD6	0.87		LGALS1	0.65
ADAM12	0.87		C1orf54	0.65
GPR68	0.87		CERCAM	0.65
TSHZ3	0.87		EMP3	0.65
HHIPL1	0.87		CLEC11A	0.65
WISP1	0.87		OLFML2B	0.65
ADAMTS7	0.87		EVC	0.64
MXRA5	0.86		CD86	0.64
THBS2	0.86		MXRA8	0.64
BCAT1	0.86		VEGFC	0.64
ADAMTS12	0.86		NTM	0.64
COL12A1	0.86		LILRB4	0.64
VIM	0.86		CD300C	0.64
PPAPDC3	0.86		SLAMF8	0.64
HTRA1	0.86		SLC11A1	0.64
C10orf72	0.86		PDGFB	0.64
TPST1	0.86		COL6A1	0.64
ZEB2	0.86		ODZ4	0.64
MCC	0.86		C3AR1	0.64
VCAN	0.86		LAPTM5	0.64
SYDE1	0.86		SERPINF1	0.63
GPR176	0.86		GGT5	0.63
PODNL1	0.86		PTGIR	0.63
COL6A1	0.86		IFFO1	0.63
PLXDC2	0.86		BCAT1	0.63
COL18A1	0.85		GLIS2	0.63
LEPRE1	0.85		MMP14	0.63
TWIST2	0.85		RCN3	0.63
TCF4	0.85		CD4	0.63
BICC1	0.85		FCGR2B	0.63
SNAI2	0.85		LOXL3	0.63
AEBP1	0.85		THY1	0.63
COPZ2	0.85		POSTN	0.63
CTHRC1	0.85		RUNX2	0.63
PRRX1	0.85		GPNMB	0.63
COL8A2	0.85		CLEC7A	0.63
GJA1	0.85		MSC	0.63
GPR124	0.84		TYROBP	0.63
IL1R1	0.84		NCF2	0.63
NUAK1	0.84		BCL2A1	0.63
CNRIP1	0.84		RFTN1	0.63
HEG1	0.84		C7orf10	0.63
LAMA4	0.84		TMEM119	0.62
MXRA8	0.84		LAIR1	0.62
ITGA11	0.84		EMILIN2	0.62
P4HA3	0.84		THBS2	0.62
NTM	0.84		FBLN2	0.62
LGALS1	0.84		LRRC15	0.62
COL8A1	0.84		CD33	0.62
MAFB	0.84		BASP1	0.62
INHBA	0.84		ARSI	0.62
ODZ4	0.84		HTRA1	0.62
ADAMTS2	0.84		AEBP1	0.62
RAB34	0.84		SIGLEC7	0.62
CLEC11A	0.84		HLX	0.62
TRO	0.84		EVI2A	0.62
MSN	0.83		CCDC102B	0.62
FIBIN	0.83		S1PR3	0.62
FBXL7	0.83		CCDC8	0.62
RAI14	0.83		INHBA	0.62
GNB4	0.83		ZEB2	0.62
GAS7	0.83		CHST11	0.62
HLX	0.83		SPARC	0.62
SORCS2	0.83		PLXDC1	0.62
C1QTNF6	0.83		SIGLEC9	0.62
HSPA12B	0.83		COL5A2	0.62
ENTPD1	0.83		ENTPD1	0.62
ZNF469	0.83		COL18A1	0.61
GJA5	0.83		C17orf60	0.61
CPXM1	0.82		NOTCH3	0.61
PRR16	0.82		LUM	0.61
NID2	0.82		LAMA4	0.61
FAM101B	0.82		C5AR1	0.61
PPAPDC1A	0.82		TRPV2	0.61
PXDN	0.82		AIF1	0.61
CMTM3	0.82		DOK2	0.61
TNFAIP6	0.82		RAI14	0.61
BGN	0.82		HHIPL1	0.61
FBLN2	0.82		MAF	0.61
BMP1	0.82		EFEMP2	0.61
ARSI	0.82		TIMP2	0.61
QKI	0.82		FN1	0.61
EHD2	0.82		LST1	0.61
DZIP1	0.82		MNDA	0.61
BCL6B	0.82		LRRC33	0.61
COL11A1	0.82		VCAN	0.61
LPHN2	0.82		SYDE1	0.61
RARRES2	0.82		LZTS1	0.61
GFPT2	0.82		LILRB2	0.61
PTRF	0.82		C1orf38	0.61
STARD8	0.82		RAB34	0.61
CHST3	0.82		GJA1	0.61
CRISPLD2	0.82		CHN1	0.61
SGCD	0.82		EMILIN1	0.6
PKD2	0.82		EPHA3	0.6
FBLN1	0.82		TNFAIP8L2	0.6
ARHGAP31	0.82		HAVCR2	0.6
FNDC1	0.81		GNAI2	0.6
GGT5	0.81		PPAPDC1A	0.6
DDR2	0.81		COL10A1	0.6
ELK3	0.81		SIRPB2	0.6
CSGALNACT2	0.81		TM6SF1	0.6
HIC1	0.81		UBE2E2	0.6
KIAA1462	0.81		DCN	0.6
VEGFC	0.81		COL1A2	0.6
TIE1	0.81		NCRNA00181	0.6
CPT1C	0.81		LY86	0.6
MAP3K12	0.81		MITF	0.6
THBD	0.81		NFAM1	0.6
CPZ	0.81		TNFSF12-TNFSF13	0.6
SEMA6B	0.81		CD53	0.6
NRP1	0.81		SEPT4	0.6
ATP10A	0.81		PECAM1	0.6
FAM20C	0.81		WIPF1	0.6
SPON2	0.81		TSPAN4	0.6
LOXL1	0.81		NRP1	0.6
DKK3	0.81		ST6GALNAC5	0.6
ATP8B2	0.81		DKK3	0.6
CD248	0.81		PRAM1	0.6
VCAM1	0.81		TNFRSF4	0.6
PDGFC	0.81		RAB3IL1	0.6
SH3PXD2B	0.8		MFGE8	0.59
DOK5	0.8		PDCD1LG2	0.59
FAM20A	0.8		FAM20A	0.59
NOTCH3	0.8		CCDC88A	0.59
VASH1	0.8		GMFG	0.59
FGF7	0.8		C10orf128	0.59
GAS1	0.8		GIPC3	0.59
GREM1	0.8		FAM101B	0.59
EHD3	0.8		SPOCD1	0.59
LOXL3	0.8		TBXA2R	0.59
PCDH7	0.8		COL5A1	0.59
POSTN	0.8		RARB	0.59
GRASP	0.8		SLC31A2	0.59
CNPY4	0.8		MRC1	0.59
MRAS	0.8		BMP1	0.59
AXL	0.8		PCDH17	0.59
MAF	0.8		CPT1C	0.59
MAP1A	0.8		BICC1	0.59
TSPAN4	0.8		CNPY4	0.59
MEIS3	0.8		MRAS	0.59
LOXL2	0.8		TWIST1	0.59
CHST11	0.8		ADAMTS7	0.59
LZTS1	0.8		CCR1	0.59
CSF1R	0.8		TMEM90B	0.59
PLXDC1	0.8		IL4I1	0.59
PLEKHO2	0.8		C1QTNF6	0.59
GPX8	0.8		NLRP3	0.59
LAMB2	0.8		ENG	0.59
CFH	0.8		FAM20C	0.59
MYO5A	0.8		TIMP3	0.59
SYT11	0.79		LRRC25	0.59
DLG4	0.79		GLT8D2	0.59
SERPING1	0.79		ADAMTS2	0.59
AFAP1L1	0.79		ANTXR1	0.59
COL4A2	0.79		PLEKHO2	0.59
GNAI2	0.79		COL8A2	0.59
TSPAN9	0.79		VCAM1	0.59
KCNE4	0.79		PDGFC	0.59
LRRC15	0.79		FMNL1	0.58
AMOTL1	0.79		MSN	0.58
ISLR	0.79		FCGR2C	0.58
DFNA5	0.79		SERPING1	0.58
SEPT4	0.79		VASH1	0.58
CLEC14A	0.79		MXRA5	0.58
SPOCK1	0.79		LCP2	0.58
LOX	0.79		CNRIP1	0.58
NRP2	0.79		TNFAIP6	0.58
ENG	0.79		ISLR	0.58
CHSY3	0.79		CHST1	0.58
FLT4	0.79		DOCK10	0.58
MFRP	0.79		CDK14	0.58
ARHGEF17	0.79		MAP3K3	0.58
LILRB2	0.79		COL1A1	0.58
TEK	0.78		FOXP3	0.58
SDC2	0.78		QKI	0.58
SSC5D	0.78		WISP1	0.58
PTGIR	0.78		LY96	0.58
C3orf54	0.78		LILRB1	0.58
SERPINH1	0.78		HCST	0.58
C5AR1	0.78		RASSF4	0.58
CD93	0.78		BMP8A	0.58
FNDC4	0.78		SIGLEC14	0.58
UBE2E2	0.78		MEIS3	0.58
PDGFRA	0.78		PEA15	0.58
PTPRM	0.78		TREM2	0.58
ELTD1	0.78		MCC	0.58
LRRC8C	0.78		GPC6	0.58
MOXD1	0.78		HVCN1	0.58
CHRD	0.78		PKD2	0.58
MAP3K3	0.78		MYO5A	0.58
PCDH12	0.78		CD80	0.58
KIRREL	0.78		SYT11	0.57
PECAM1	0.78		ZBTB46	0.57
FEZ1	0.78		LEPRE1	0.57
MSC	0.78		PPM1M	0.57
NLRP3	0.78		CLEC1A	0.57
PLXNC1	0.78		MYO1F	0.57
MNDA	0.78		CNIH3	0.57
CALU	0.78		KIAA1949	0.57
FZD1	0.78		PRR16	0.57
HSPG2	0.78		COL4A2	0.57
OSMR	0.78		LILRB3	0.57
SIGLEC9	0.78		FBXL7	0.57
EMP3	0.78		CD34	0.57
MMP19	0.78		LOC400043	0.57
RFTN1	0.78		TCF4	0.57
ITGAV	0.78		MSR1	0.57
SHE	0.77		PCDH12	0.57
CLIC4	0.77		CD276	0.57
TUBB6	0.77		C10orf72	0.57
KIAA1949	0.77		FGFR1	0.57
ARHGEF15	0.77		ADAMTSL4	0.57
EMILIN2	0.77		PLXND1	0.57
GUCY1B3	0.77		SELPLG	0.57
CALCRL	0.77		SEMA6B	0.57
FAM26E	0.77		CSF1	0.57
A4GALT	0.77		LOXL2	0.57
GJA4	0.77		GPR4	0.57
SOX17	0.77		ATP10A	0.57
MITF	0.77		DIO2	0.57
WNT2	0.77		HSD17B14	0.57
FKBP7	0.77		C1orf162	0.57
FGFR1	0.77		LSP1	0.57
TSPYL5	0.77		SH2D3C	0.57
CDH11	0.77		SCARF2	0.57
RHOJ	0.77		NCKAP1L	0.57
SH2D3C	0.77		CD248	0.57
RAB3IL1	0.77		ARHGAP31	0.57
OLFML2B	0.77		ECM2	0.57
CHN1	0.77		PLXDC2	0.57
GYPC	0.76		HCLS1	0.57
MFGE8	0.76		BTK	0.56
SNX18	0.76		LYL1	0.56
MAP7D1	0.76		CALHM2	0.56
TMEM119	0.76		AFAP1L1	0.56
CALD1	0.76		RGS1	0.56
SGIP1	0.76		FOXS1	0.56
ADAMTS4	0.76		NID2	0.56
SRGN	0.76		LCP1	0.56
LOC400043	0.76		HEG1	0.56
S1PR1	0.76		C3orf54	0.56
LHFP	0.76		TSPAN9	0.56
GLI2	0.76		FAM38B	0.56
DLC1	0.76		CD83	0.56
FAM49A	0.76		ADAMTS12	0.56
DAAM2	0.76		PARVG	0.56
C20orf194	0.76		ADAMTS4	0.56
LBH	0.76		EHD3	0.56
NID1	0.76		WNT2	0.56
MMRN2	0.76		C1R	0.56
NOVA2	0.76		HSPB2	0.56
RNASE2	0.76		LAT2	0.56
FN1	0.76		ZNF521	0.56
ECSCR	0.76		FSTL1	0.56
FLI1	0.76		MAN2B1	0.56
ZBTB47	0.76		AXL	0.56
HCK	0.76		SLC1A3	0.56
MYH10	0.76		CD84	0.56
LAMC1	0.76		COL11A1	0.56
LAYN	0.76		THBD	0.56
MPDZ	0.76		TGFB3	0.56
GPR84	0.75		CLEC14A	0.56
FAM127C	0.75		ATP8B4	0.56
ITPRIP	0.75		C5orf46	0.56
IFFO1	0.75		MMP12	0.56
LILRB3	0.75		CD68	0.56
CD34	0.75		C1S	0.56
RASSF2	0.75		KCNJ8	0.56
SIRPB2	0.75		EFS	0.56
GLIS2	0.75		DOK3	0.56
STAB1	0.75		HSPG2	0.56
GNG11	0.75		PTRF	0.56
FILIP1L	0.75		FLI1	0.56
KIF26B	0.75		UNC5B	0.56
TBXA2R	0.75		GPR176	0.56
DPYSL3	0.75		PLEKHO1	0.56
C10orf26	0.75		LAMB2	0.56
MFAP2	0.75		TRO	0.56
PCDH17	0.75		VSIG4	0.56
FKBP14	0.75		FBN1	0.56
C12orf68	0.75		MARCH1	0.56
DENND5A	0.75		GYPC	0.55
IKBIP	0.75		LILRA6	0.55
CDK14	0.75		GPR124	0.55
LY96	0.75		FAM19A5	0.55
LDB2	0.75		CPXM1	0.55
TMEM90B	0.75		MAP7D1	0.55
ITGB1	0.75		IL21R	0.55
WIPF1	0.75		CYTH4	0.55
RFTN2	0.75		SIRPA	0.55
ITGA5	0.75		SLC2A3	0.55
PILRA	0.75		CYGB	0.55
AKT3	0.75		ANGPTL2	0.55
TIMP3	0.75		HIC1	0.55
LRRC25	0.75		GJA4	0.55
IGFBP5	0.75		TIE1	0.55
PLVAP	0.75		SRGN	0.55
C3AR1	0.75		PLA2G7	0.55
APLNR	0.75		ELTD1	0.55
IGDCC4	0.75		GPX7	0.55
PDCD1LG2	0.74		LRRC8C	0.55
CYR61	0.74		VWF	0.55
ITGAM	0.74		CTSL1	0.55
KIAA0495	0.74		PLD3	0.55
CLEC1A	0.74		GNB4	0.55
CXorf36	0.74		FAM49A	0.55
SPI1	0.74		CMKLR1	0.55
LDOC1	0.74		FCGR2A	0.55
GIMAP8	0.74		ITGBL1	0.55
NR3C1	0.74		ADAP2	0.55
ADAMTS1	0.74		FKBP7	0.55
A2M	0.74		IGFBP7	0.55
UBTD1	0.74		FGD5	0.55
MRC1	0.74		COPZ2	0.55
COLEC12	0.74		NRP2	0.55
CD14	0.74		ADAMTS10	0.55
CHST1	0.74		CDH11	0.55
COL15A1	0.74		FLT4	0.55
KDR	0.74		AKT3	0.55
PDGFRL	0.74		ARHGEF17	0.55
CTSL1	0.74		TGFB1	0.55
ERG	0.74		MS4A4A	0.55
LMCD1	0.74		SLC2A6	0.55
CNTN4	0.74		VASN	0.55
NLGN2	0.74		SRGAP2	0.55
FBLN5	0.74		HTRA3	0.55
C1orf54	0.74		MMP2	0.54
CSF1	0.74		GLIPR2	0.54
ADAMTS10	0.74		RASGRP3	0.54
ADAMTS14	0.74		IGSF6	0.54
COL4A1	0.74		RGS16	0.54
SOX18	0.74		DLG4	0.54
CYYR1	0.74		CD300A	0.54
ZNF532	0.73		FAM176B	0.54
SIGLEC5	0.73		SERPINH1	0.54
MCAM	0.73		P2RY6	0.54
SLC24A3	0.73		PXDN	0.54
HS3ST3A1	0.73		UBTD1	0.54
SLFN12	0.73		APBA2	0.54
B3GNT9	0.73		ITGA11	0.54
CDH5	0.73		S1PR2	0.54
SSPN	0.73		C12orf68	0.54
GPR116	0.73		DENND5A	0.54
CD33	0.73		FMNL3	0.54
SLC22A17	0.73		TSHZ3	0.54
FCGR2A	0.73		SNAI2	0.54
GRRP1	0.73		EHD2	0.54
NDST1	0.73		ABI3	0.54
PLEKHG2	0.73		BCL6B	0.54
SLAMF8	0.73		NOVA2	0.54
EGFLAM	0.73		FCGR1B	0.54
STON1	0.73		EGFLAM	0.54
CLEC7A	0.73		COL3A1	0.54
GPR4	0.73		SPOCK1	0.54
CYS1	0.73		TNFSF12	0.54
FGR	0.73		HSPA12B	0.54
TRPV4	0.73		PLEK	0.54
C1orf38	0.73		FZD1	0.54
GUCY1A3	0.73		UACA	0.54
MYCT1	0.73		PODNL1	0.54
IRAK3	0.73		FCGR1C	0.54
COL14A1	0.73		FAM167B	0.54
CHST15	0.72		MMP19	0.54
ALOX5AP	0.72		CFH	0.54
MEX3B	0.72		LAYN	0.54
HMCN1	0.72		EGFL6	0.54
PRICKLE2	0.72		HEY2	0.54
FLRT2	0.72		HIGD1B	0.53
CCDC88A	0.72		ENPEP	0.53
PALLD	0.72		VMO1	0.53
C20orf160	0.72		ZNF532	0.53
IGFBP6	0.72		HMCN1	0.53
SLC39A13	0.72		CXorf36	0.53
PDE1A	0.72		GNGT2	0.53
SSH1	0.72		ITPRIP	0.53
TM6SF1	0.72		CTSB	0.53
GIMAP6	0.72		C20orf160	0.53
RHOQ	0.72		CHST2	0.53
JAM3	0.72		ARHGEF15	0.53
LPAR1	0.72		TWIST2	0.53
HSPB2	0.72		DOCK2	0.53
NFAM1	0.72		TMEM86A	0.53
LRRC32	0.72		CSGALNACT2	0.53
ESAM	0.72		NR3C1	0.53
IGFBP7	0.72		ADPRH	0.53
JAZF1	0.72		RASSF2	0.53
ATP8B4	0.72		FAM26E	0.53
CCDC102B	0.72		CD300LF	0.53
CYBB	0.72		HS3ST3A1	0.53
SPSB1	0.72		A4GALT	0.53
KCNJ8	0.72		ASPN	0.53
FES	0.72		STAB1	0.53
KLHL5	0.72		KATNAL1	0.53
CHSY1	0.72		PIK3R5	0.53
TGFBR1	0.72		P4HA3	0.53
LATS2	0.72		CYBRD1	0.53
PLEKHO1	0.72		CDH13	0.53
KANK3	0.72		MS4A7	0.53
ECM2	0.72		PTAFR	0.53
TTC28	0.72		CHRD	0.53
RECK	0.72		MAP3K12	0.53
LAPTM5	0.72		IL10RA	0.53
NPR1	0.71		MMRN2	0.53
LPPR4	0.71		PLEKHG2	0.53
FAM19A5	0.71		WAS	0.53
CRISPLD1	0.71		PSAP	0.53
CALHM2	0.71		GPR132	0.53
CD86	0.71		MAFB	0.53
FAM176B	0.71		CHSY3	0.53
TNFSF4	0.71		ECSCR	0.53
COL10A1	0.71		SLA	0.53
PODN	0.71		PRRX2	0.53
SH3PXD2A	0.71		STARD8	0.53
AKAP2	0.71		CRIP2	0.53
EMR2	0.71		FAM65A	0.53
TRPV2	0.71		CHSY1	0.53
AIF1	0.71		LATS2	0.53
PIK3R5	0.71		CTSZ	0.53
CYBRD1	0.71		SPN	0.53
TXNDC15	0.71		LOXL1	0.53
LPPR2	0.71		RGS19	0.53
VWF	0.71		ITGAV	0.53
CSF2RB	0.71		GM2A	0.53
SLC12A4	0.71		SH2B3	0.53
SAMSN1	0.71		NOTCH4	0.53
ITGAX	0.71		LPPR4	0.52
SLC1A3	0.71		SHISA4	0.52
DCHS1	0.71		MCAM	0.52
MAGEH1	0.71		ARHGEF6	0.52
CCR1	0.71		NUAK1	0.52
TLR1	0.71		SPP1	0.52
ZNF467	0.71		SSH1	0.52
TNFSF12	0.71		SIGLEC10	0.52
SVEP1	0.71		GIT2	0.52
SCN1B	0.71		SIGLEC1	0.52
TMTC1	0.71		ZSWIM4	0.52
NPR2	0.71		KCNE4	0.52
SPG20	0.71		SPHK1	0.52
PALM2-AKAP2	0.71		DPEP2	0.52
AG2	0.71		C10orf26	0.52
CLEC4A	0.71		ADAM12	0.52
SNX29	0.71		FLT1	0.52
SRGAP2	0.71		LHFP	0.52
ANGPT1	0.71		FCGR1A	0.52
RAMP2	0.71		GRASP	0.52
SOCS3	0.7		MYO1G	0.52
CLEC5A	0.7		SLC12A4	0.52
PPM1F	0.7		ESAM	0.52
ADAMTS5	0.7		DZIP1	0.52
HEYL	0.7		SLC15A3	0.52
LAIR1	0.7		NID1	0.52
TUBA1A	0.7		CNTN4	0.52
COL5A3	0.7		MGAT1	0.52
C10orf128	0.7		RNASE2	0.52
FERMT2	0.7		LDB2	0.52
CYGB	0.7		TSPYL5	0.52
SPOCD1	0.7		SPSB1	0.52
FAM38B	0.7		BTBD19	0.52
AQP9	0.7		ADAMTS14	0.52
ARMCX1	0.7		SPON2	0.52
CD163	0.7		PGCP	0.52
TLN1	0.7		DYSF	0.52
KDELC1	0.7		PIP4K2A	0.52
GPNMB	0.7		PLVAP	0.52
SIGLEC7	0.7		SGTB	0.52
EVI2A	0.7		RAMP2	0.52
C15orf59	0.7		APBB1IP	0.52
RAMP3	0.7		CLIC4	0.51
DOCK4	0.7		DOK5	0.51
SASH1	0.7		KIAA0495	0.51
FPR3	0.7		GPSM3	0.51
SFRP4	0.7		HEYL	0.51
PRKD1	0.7		FIBIN	0.51
ETS1	0.7		SLC39A13	0.51
SERPINE1	0.7		OSTM1	0.51
C1QTNF3	0.7		AQP9	0.51
SLA	0.7		PDLIM2	0.51
CRIP2	0.7		EMR2	0.51
PREX1	0.7		GNG11	0.51
PDGFB	0.7		RNF144A	0.51
DYSF	0.7		SAMD14	0.51
FAM167B	0.7		SIPA1	0.51
LTBP1	0.7		FAM78A	0.51
LILRA5	0.7		FCGR3A	0.51
ZEB1	0.69		TIMP1	0.51
LILRA6	0.69		GATA3	0.51
C6orf225	0.69		EVI2B	0.51
GLIPR2	0.69		F2R	0.51
TREM1	0.69		PTPRM	0.51
THSD1	0.69		GNA12	0.51
JAM2	0.69		GPR116	0.51
MYO1F	0.69		PPAPDC3	0.51
ZNF25	0.69		SLC22A17	0.51
SIRPA	0.69		CSF2RB	0.51
GIPC3	0.69		ARHGAP15	0.51
LCP2	0.69		LRRC32	0.51
P2RY6	0.69		LBH	0.51
TENC1	0.69		MEF2C	0.51
GPR97	0.69		ST3GAL6	0.51
ROBO4	0.69		TLR1	0.51
CD4	0.69		MAP1A	0.51
TMEFF1	0.69		LOX	0.51
FCGR3A	0.69		PRKCH	0.51
MSR1	0.69		KIAA0427	0.51
C6orf145	0.69		ICAM1	0.51
FCGR1A	0.69		ETS1	0.51
ITGA4	0.69		FCN1	0.51
FMNL3	0.69		HCFC1R1	0.51
DOCK10	0.69		RHOJ	0.51
CD276	0.69		MDFIC	0.51
SYNE1	0.69		RGS3	0.51
RUNX2	0.69		MFRP	0.51
FZD4	0.69		SEMA7A	0.51
MGAT1	0.69		NFKBIE	0.51
SNED1	0.69		SNX29	0.51
GIMAP1	0.69		CECR1	0.51
ADAMTSL4	0.69		NXN	0.51
LIX1L	0.69		COL4A1	0.51
PEA15	0.69		ZNF469	0.51
F2RL3	0.69		GJA5	0.51
FCN1	0.69		LAMC1	0.51
SLC11A1	0.69		RTN1	0.5
CCDC3	0.69		FNDC1	0.5
SV2A	0.69		SIGLEC5	0.5
HOPX	0.69		MPEG1	0.5
FCHSD2	0.69		FAM127C	0.5
CCDC80	0.69		EXOC3L2	0.5
IL6ST	0.69		EDIL3	0.5
TICAM2	0.69		ADARB1	0.5
PRAM1	0.69		ARHGAP30	0.5
FBLN7	0.68		LMO2	0.5
LRRN4CL	0.68		CALCRL	0.5
MPEG1	0.68		A2M	0.5
EDIL3	0.68		TNFRSF9	0.5
CDYL2	0.68		SFRP2	0.5
ARHGEF6	0.68		CD93	0.5
CTSB	0.68		FNDC4	0.5
NCKAP5L	0.68		GAS1	0.5
FCER1G	0.68		KIAA1462	0.5
TMEM86A	0.68		COL12A1	0.5
SIGLEC10	0.68		CTGF	0.5
PDLIM2	0.68		GPR65	0.5
THBS1	0.68		GNG2	0.5
TCEAL3	0.68		CXorf21	0.5
SOX7	0.68		SSPN	0.5
MS4A6A	0.68		TMEM204	0.5
SUFU	0.68		CYTH3	0.5
S1PR2	0.68		SCHIP1	0.5
LEPREL2	0.68		MAGEH1	0.5
GPX7	0.68		GIMAP1	0.5
MAP1B	0.68		MOBKL2A	0.5
PTAFR	0.68		FEZ1	0.5
SCHIP1	0.68		FKBP15	0.5
CMKLR1	0.68		TPST1	0.5
FPR1	0.68		RAB8B	0.5
ADAP2	0.68		FES	0.5
TGFB3	0.68		STX11	0.5
LST1	0.68		CALU	0.5
PLXND1	0.68		TNS3	0.5
PLAT	0.68		GIMAP4	0.5
KAL1	0.68		PDE4DIP	0.5
TGFB1I1	0.68		CHST3	0.5
MLLT11	0.68		COX4I2	0.5
LRRC33	0.68		TRPV4	0.5
C5orf13	0.68		GPX8	0.5
C13orf33	0.68		GAB3	0.5
HSD17B14	0.68		ATP8B2	0.5
C1orf162	0.68		SWAP70	0.5
PDLIM7	0.68		MYCT1	0.5
PGCP	0.68		TTYH2	0.5
RUNDC2A	0.68		TFEC	0.49
BCL2A1	0.68		ARHGDIB	0.49
NXN	0.68		IL1R1	0.49
MS4A4A	0.68		CD180	0.49
PDLIM4	0.68		LCA5	0.49
GPR162	0.68		A1BG	0.49
SH2B3	0.68		PTPLAD2	0.49
FAT4	0.67		TM4SF19	0.49
EML1	0.67		OAZ2	0.49
C17orf60	0.67		COL5A3	0.49
PTPLAD2	0.67		ELK3	0.49
GPRC5B	0.67		LDOC1	0.49
OAZ2	0.67		EVL	0.49
SELP	0.67		GIMAP8	0.49
CHST2	0.67		ADORA2A	0.49
HAVCR2	0.67		LHFPL2	0.49
SLC2A3	0.67		ROBO4	0.49
TPM4	0.67		RHOQ	0.49
ADPRH	0.67		JAM3	0.49
ITGB3	0.67		CD37	0.49
APBA2	0.67		S1PR1	0.49
ITGB2	0.67		TMEFF1	0.49
F13A1	0.67		PRICKLE1	0.49
FCGR2B	0.67		CDH5	0.49
CTGF	0.67		DPYSL3	0.49
NNMT	0.67		CHI3L1	0.49
SH3BP5	0.67		C22orf9	0.49
C21orf7	0.67		FGD2	0.49
GNA12	0.67		DLC1	0.49
MS4A7	0.67		TCEA2	0.49
PLD3	0.67		C17orf87	0.49
RPS6KA2	0.67		KDR	0.49
CLIP3	0.67		SLCO2B1	0.49
RBMS1	0.67		SAMSN1	0.49
CD300C	0.67		OLFML2A	0.49
TMEM47	0.67		DAAM2	0.49
GPR34	0.67		FMO3	0.49
CSF3R	0.67		SYNE1	0.49
RGL1	0.67		DCHS1	0.49
FRMD4A	0.67		GPR137B	0.49
SIGLEC14	0.67		ARL4C	0.49
RGAG4	0.67		LPXN	0.49
TYROBP	0.67		JAZF1	0.49
USHBP1	0.67		PDPN	0.49
BTBD19	0.67		GAS7	0.49
DPYD	0.67		DOCK4	0.49
MDFIC	0.67		LIX1L	0.49
UNC5B	0.67		MFSD7	0.49
RGS3	0.67		GGTA1	0.49
FCGR1C	0.67		LPHN2	0.49
TGFB1	0.67		PLXNC1	0.49
NOTCH4	0.67		SCPEP1	0.49
ARMCX2	0.67		IFI30	0.49
HCLS1	0.67		USHBP1	0.49
ROR2	0.66		ITGA5	0.49
SHANK3	0.66		GFPT2	0.49
FMNL1	0.66		CARD8	0.49
LCA5	0.66		ARHGAP25	0.49
FCGR2C	0.66		BIN2	0.49
MMP23B	0.66		PREX1	0.49
EFEMP1	0.66		PI4K2A	0.49
MEOX1	0.66		TGFBR1	0.49
LMO2	0.66		NAGK	0.49
PTHLH	0.66		LTBP1	0.49
HIVEP2	0.66		CTNS	0.49
NAV1	0.66		SOX18	0.49
SLC31A2	0.66		GPR162	0.49
TIMP1	0.66		THBS3	0.49
TMEM204	0.66		APLNR	0.49
MN1	0.66		MYO9B	0.48
BACE1	0.66		CHST15	0.48
CD53	0.66		MEX3B	0.48
FCGR1B	0.66		TUBB6	0.48
LILRB1	0.66		CBLN3	0.48
FGD5	0.66		ZNF25	0.48
NDN	0.66		TMEM140	0.48
LYVE1	0.66		GLI1	0.48
GGTA1	0.66		ATXN1	0.48
KIAA0427	0.66		AMICA1	0.48
MSRB3	0.66		GIMAP6	0.48
RASIP1	0.66		MS4A6A	0.48
GIMAP4	0.66		MFSD1	0.48
ACTN1	0.66		ENPP2	0.48
ITGA1	0.66		MFAP2	0.48
CSRP2	0.66		GLI2	0.48
NKX3-2	0.66		C6orf145	0.48
PIP4K2A	0.66		SIRPB1	0.48
ZNF512B	0.66		IKBIP	0.48
TLR2	0.66		ERG	0.48
VSIG4	0.66		AMPD3	0.48
NEXN	0.66		C1QA	0.48
SHISA4	0.65		NLGN2	0.48
SRPX	0.65		KIAA0247	0.48
MRVI1	0.65		PSTPIP1	0.48
PPM1M	0.65		RGL1	0.48
EXOC3L2	0.65		ITGB1	0.48
LYL1	0.65		MLLT11	0.48
C3	0.65		SCARF1	0.48
GMFG	0.65		WDFY4	0.48
GLI1	0.65		CCL22	0.48
CLIP4	0.65		RCSD1	0.48
FAM129A	0.65		SPG20	0.48
LRRC17	0.65		PALM2-AKAP2	0.48
CHST14	0.65		TNFAIP3	0.48
GIT2	0.65		AG2	0.48
FAM171B	0.65		KLHL5	0.48
GEFT	0.65		FCHSD2	0.48
RNF144A	0.65		TMEM149	0.48
DPT	0.65		NKX3-2	0.48
DPEP2	0.65		CRISPLD2	0.48
RARB	0.65		CEP170	0.48
EMCN	0.65		FYB	0.48
PANX1	0.65		KANK3	0.48
CDH13	0.65		RNASE6	0.48
ZNF281	0.65		FBLN1	0.48
SIRPB1	0.65		MYH10	0.48
GABARAPL1	0.65		CYYR1	0.48
SOD2	0.65		ANGPT2	0.48
HK3	0.65		SNX18	0.47
OLFML2A	0.65		LTBP2	0.47
PLBD2	0.65		PPM1F	0.47
CD84	0.65		PHTF2	0.47
MEF2C	0.65		ICOS	0.47
ST3GAL6	0.65		TMEM45A	0.47
WAS	0.65		GUCY1B3	0.47
CLDN5	0.65		CCL3	0.47
HIP1	0.65		TBC1D9	0.47
RBM9	0.65		SLFN12	0.47
SELPLG	0.65		OSM	0.47
PRKCH	0.65		ARMCX1	0.47
EPAS1	0.65		CALD1	0.47
RAB8B	0.65		SOX17	0.47
RUSC2	0.65		NAV1	0.47
IGFBP4	0.65		KDELC1	0.47
SLC9A9	0.65		NNMT	0.47
NCF2	0.65		BPGM	0.47
COX4I2	0.65		PLA2G4C	0.47
CAV1	0.65		PLBD2	0.47
HIF1A	0.65		C20orf194	0.47
CREM	0.65		KIRREL	0.47
DCBLD1	0.65		FZD4	0.47
NCKAP1L	0.65		NDST1	0.47
COL16A1	0.65		ZNF467	0.47
MARCH1	0.65		RAMP3	0.47
SEC14L1	0.64		FRMD4A	0.47
FLJ42709	0.64		COL8A1	0.47
VMO1	0.64		TGFB1I1	0.47
LTBP2	0.64		CTSD	0.47
OSCAR	0.64		ASAM	0.47
TNFAIP8L2	0.64		RARRES2	0.47
CYTH4	0.64		CYS1	0.47
CD209	0.64		CSF2RA	0.47
DOCK2	0.64		LOC441869	0.47
TMEM45A	0.64		CCDC3	0.47
OSTM1	0.64		SV2A	0.47
TBC1D9	0.64		ITGAL	0.47
PLSCR3	0.64		HOPX	0.47
LHFPL2	0.64		PDLIM7	0.47
NOTCH2	0.64		C10orf10	0.47
MMP1	0.64		SGCE	0.47
SLIT3	0.64		WDR91	0.47
ITPR1	0.64		LILRA5	0.47
ARHGAP23	0.64		ZNF512B	0.47
GPR183	0.64		LIPA	0.47
CXCL12	0.64		PNRC1	0.47
PRICKLE1	0.64		MPDZ	0.47
CHI3L1	0.64		C2orf74	0.47
FAM78A	0.64		TEK	0.46
GNG2	0.64		SEC14L1	0.46
BCL6	0.64		MAPK11	0.46
LSAMP	0.64		CYR61	0.46
TCEAL7	0.64		THSD1	0.46
DOK2	0.64		STC1	0.46
PMP22	0.64		FLRT2	0.46
ADAMTS9	0.64		SSC5D	0.46
CCL2	0.64		PIK3CD	0.46
MFAP4	0.64		PTPRC	0.46
C1QTNF2	0.64		IGFBP6	0.46
ABI3	0.64		CHST14	0.46
FUT11	0.64		PDE1A	0.46
IL10RA	0.64		TPM4	0.46
TWIST1	0.64		TNFSF4	0.46
FHL3	0.64		ADAMTS1	0.46
STOM	0.64		CYLD	0.46
ELN	0.64		ST8SIA4	0.46
KIAA0247	0.64		AKAP2	0.46
MOBKL2A	0.64		B3GNT9	0.46
ARHGAP1	0.64		PLEKHM2	0.46
PHLDB2	0.64		TLN1	0.46
PLEK	0.64		PCDH7	0.46
DOK3	0.64		SLC38A6	0.46
LOC399959	0.64		SH3BP5	0.46
FAM65A	0.64		ZNF671	0.46
DIP2C	0.64		PMP22	0.46
PCNX	0.64		COL15A1	0.46
SGCE	0.64		LPPR2	0.46
SNRK	0.64		KIAA1755	0.46
ABCA1	0.64		ITGA4	0.46
THBS3	0.64		KIFC3	0.46
TSC22D3	0.64		JAK3	0.46
SGTB	0.64		NPL	0.46
TNC	0.64		LIMD2	0.46
HIGD1B	0.63		NCF1	0.46
FOLR2	0.63		LMCD1	0.46
RGS16	0.63		IGFBP3	0.46
WTIP	0.63		ITGB5	0.46
GPSM3	0.63		APBB1	0.46
FAM63B	0.63		MFNG	0.46
MEIS1	0.63		SORCS2	0.46
ADARB1	0.63		GNS	0.46
CHST7	0.63		PRAF2	0.46
FBN2	0.63		IL2RA	0.46
ZCCHC24	0.63		NPR2	0.46
ANXA5	0.63		CCR5	0.46
ST8SIA4	0.63		DPYD	0.46
ALDH1L2	0.63		FERMT3	0.46
C14orf45	0.63		ZBTB47	0.46
BPGM	0.63		HLA-DQA1	0.46
FAM126A	0.63		MACF1	0.46
EID1	0.63		RUNDC2A	0.46
F2R	0.63		PRDM1	0.46
LAT2	0.63		C14orf139	0.46
KIFC3	0.63		TSC22D3	0.46
COX7A1	0.63		PHLDB1	0.46
PPP1R3C	0.63		SASH3	0.46
ARHGAP15	0.63		PAPLN	0.46
LRP1	0.63		ELFN1	0.45
GLIS3	0.63		FOLR2	0.45
ADCY4	0.63		VAT1	0.45
SMARCA1	0.63		SHANK3	0.45
PDE2A	0.63		SHE	0.45
SGK269	0.63		SH3PXD2B	0.45
LOC441869	0.63		ADAM8	0.45
C14orf37	0.63		CDYL2	0.45
BICD2	0.63		JAM2	0.45
PARVA	0.63		RNF130	0.45
PI4K2A	0.63		GPRC5B	0.45
NUMBL	0.63		NCKAP5L	0.45
LSP1	0.63		PLSCR3	0.45
PAMR1	0.63		TENC1	0.45
SPARCL1	0.63		NOTCH2	0.45
HVCN1	0.63		STK10	0.45
GAB3	0.63		NFATC1	0.45
PRKCDBP	0.63		PTHLH	0.45
SWAP70	0.63		TMCC2	0.45
TNFRSF4	0.63		SUFU	0.45
MARVELD1	0.63		AMOTL1	0.45
CCR2	0.63		SLC2A14	0.45
BEST1	0.63		SERINC1	0.45
HTRA3	0.63		ADCY4	0.45
FAM13C	0.63		FLVCR2	0.45
TTYH2	0.63		RBMS1	0.45
SYNPO	0.63		HSD11B1	0.45
HDAC7	0.62		SNED1	0.45
DNAJB4	0.62		HIP1	0.45
SLFN11	0.62		ARRB2	0.45
ZBTB46	0.62		STON1	0.45
MAP4K4	0.62		CPZ	0.45
ACVR1	0.62		SFRP4	0.45
RASSF8	0.62		WDR81	0.45
EVL	0.62		MARCH2	0.45
RCAN2	0.62		TRAF1	0.45
SIGLEC1	0.62		SARDH	0.45
ASPN	0.62		F2RL3	0.45
KATNAL1	0.62		MKL1	0.45
LY86	0.62		RFTN2	0.45
ABCC9	0.62		VKORC1	0.45
LILRB4	0.62		C5orf13	0.45
LTC4S	0.62		SLC9A9	0.45
SAMD4A	0.62		SGK269	0.45
SMARCD3	0.62		TMOD2	0.45
FOXP3	0.62		BICD2	0.45
APBB1	0.62		SDK1	0.45
HECW2	0.62		TTC7B	0.45
ANXA6	0.62		CREM	0.45
CDH6	0.62		CYTIP	0.45
PSAP	0.62		SGCD	0.45
CFP	0.62		HAPLN3	0.45
KLF9	0.62		BEST1	0.45
MFSD7	0.62		NPR1	0.44
SCARF1	0.62		KLHL6	0.44
C10orf10	0.62		SOCS3	0.44
NAGK	0.62		DDR2	0.44
C1orf216	0.62		SUSD2	0.44
FYB	0.62		PALLD	0.44
EGFL6	0.62		TUBA1A	0.44
RASGRP3	0.61		CLIP4	0.44
PEAR1	0.61		ACP2	0.44
DRAM1	0.61		TNFSF13B	0.44
STK10	0.61		RHOH	0.44
NCRNA00181	0.61		RECQL	0.44
GPR65	0.61		ITPR1	0.44
TUSC3	0.61		GREM1	0.44
CXorf21	0.61		KIF3C	0.44
PTGS1	0.61		LEPREL2	0.44
GPR161	0.61		BCL6	0.44
GJC1	0.61		HMOX1	0.44
SELE	0.61		CLSTN3	0.44
ROBO1	0.61		CYP1B1	0.44
KIAA1614	0.61		GABARAPL1	0.44
ATP10D	0.61		CCL2	0.44
STX11	0.61		COX7A1	0.44
MKL1	0.61		MAP1B	0.44
CLIC2	0.61		CHST12	0.44
CARD8	0.61		CLIP3	0.44
COL7A1	0.61		KLHDC8B	0.44
PRDM1	0.61		TCP11L1	0.44
CYB5R3	0.61		TPP1	0.44
PBX3	0.61		TMEM91	0.44
PHLDB1	0.61		RUSC2	0.44
APBB1IP	0.61		TAGAP	0.44
MYO9B	0.6		C13orf33	0.44
BTK	0.6		LOC399959	0.44
FST	0.6		ABL2	0.44
CYSLTR1	0.6		PAMR1	0.44
KANK2	0.6		CD48	0.44
LCP1	0.6		CSRP2	0.44
AMICA1	0.6		SYTL3	0.44
CYLD	0.6		C1orf216	0.44
TRAM2	0.6		FYN	0.44
TRPC1	0.6		HGF	0.44
TBC1D2B	0.6		GUCY1A3	0.44
SLFN5	0.6		MARCKS	0.44
PLEKHM2	0.6		RECK	0.44
PIP5K1C	0.6		SYNPO	0.44
TNFSF12-TNFSF13	0.6		GRB2	0.43
ACTA2	0.6		C1QC	0.43
SLCO2B1	0.6		WTIP	0.43
ARHGAP24	0.6		RAPGEF1	0.43
RAB13	0.6		WDR47	0.43
MFNG	0.6		IQSEC1	0.43
HCST	0.6		MAP4K4	0.43
C14orf132	0.6		C3	0.43
CAMSAP1L1	0.6		MEOX1	0.43
CCDC50	0.6		APOE	0.43
IL2RA	0.6		CCL18	0.43
RCSD1	0.6		PDGFRA	0.43
TWSG1	0.6		TBC1D2B	0.43
NFIC	0.6		HIVEP2	0.43
ZNF542	0.6		C1QB	0.43
FAM107A	0.6		HLA-DPB1	0.43
AHDC1	0.6		SEMA4A	0.43
CEP170	0.6		TXNDC15	0.43
FMOD	0.6		CLEC2B	0.43
TBCEL	0.6		MOXD1	0.43
ADORA3	0.6		PDGFRL	0.43
C14orf139	0.6		ARHGAP9	0.43
HGF	0.6		IL3RA	0.43
AKAP13	0.6		FAM55C	0.43
PHF21A	0.6		SAMD4A	0.43
ENPEP	0.59		CXCR7	0.43
FAM168A	0.59		RPS6KA2	0.43
GSTM5	0.59		DEGS1	0.43
CTSO	0.59		ANXA6	0.43
WWC2	0.59		TMEM47	0.43
GIMAP7	0.59		GPR34	0.43
PCSK5	0.59		FBLN5	0.43
PHTF2	0.59		AKR1B1	0.43
DYRK3	0.59		PRCP	0.43
PCDHGB7	0.59		RGAG4	0.43
FOXS1	0.59		PRKD1	0.43
MCTP1	0.59		CLIC2	0.43
TSPAN11	0.59		CD69	0.43
SFRP2	0.59		GEM	0.43
LTBP3	0.59		HTR7P1	0.43
RECQL	0.59		RASIP1	0.43
SPHK1	0.59		PACS1	0.43
SAMD14	0.59		OSMR	0.43
SIPA1	0.59		ITGA1	0.43
FLT1	0.59		ILK	0.43
CD99L2	0.59		TIGIT	0.43
ZNF671	0.59		KLF7	0.43
MPRIP	0.59		C10orf54	0.43
TTBK2	0.59		PDLIM4	0.43
KIAA1755	0.59		COL16A1	0.43
ITGBL1	0.59		CYB5R3	0.43
LRRC70	0.59		PRKCDBP	0.43
CPA3	0.59		FLT3LG	0.43
SLC15A3	0.59		MYH9	0.43
ITGB5	0.59		MARVELD1	0.43
C3orf64	0.59		CCR2	0.43
GIMAP5	0.59		INMT	0.43
GPR132	0.59		ZEB1	0.42
SEPT5	0.59		ROR2	0.42
PRAF2	0.59		SAMHD1	0.42
LILRB5	0.59		FAM168A	0.42
ARMC9	0.59		NINJ1	0.42
PDE4DIP	0.59		WWC2	0.42
MUSTN1	0.59		ACVR1	0.42
RIMKLB	0.59		RASSF8	0.42
C10orf54	0.59		KCNC3	0.42
FYN	0.59		FGF7	0.42
MYH9	0.59		C16orf45	0.42
TBX2	0.59		SH3PXD2A	0.42
SKI	0.58		TRPC1	0.42
GNGT2	0.58		TCEAL3	0.42
CD300A	0.58		TMEM106A	0.42
PTPRC	0.58		RASSF5	0.42
ATXN1	0.58		POU2F2	0.42
ARHGAP30	0.58		TUSC3	0.42
VCL	0.58		C21orf7	0.42
C16orf45	0.58		MPRIP	0.42
OSM	0.58		HAMP	0.42
PARVG	0.58		KCND1	0.42
ADAMTSL1	0.58		C17orf107	0.42
TMEM106A	0.58		BACE1	0.42
MFSD1	0.58		FSTL3	0.42
IL7R	0.58		LRP1	0.42
CLSTN3	0.58		TMX3	0.42
EVI2B	0.58		RHOG	0.42
MEF2A	0.58		SLC7A7	0.42
SEMA6C	0.58		FHL3	0.42
DACT1	0.58		CREBL2	0.42
FAM55C	0.58		MCOLN1	0.42
RDX	0.58		TUBG2	0.42
PALMD	0.58		GIMAP5	0.42
HCFC2	0.58		NDN	0.42
TCF7L1	0.58		TCF7L1	0.42
MFAP3	0.58		SCN1B	0.42
MEG3	0.58		PLAUR	0.42
ZFYVE1	0.58		SEPT5	0.42
TCF21	0.58		NECAP2	0.42
DIO2	0.58		PIM1	0.42
CCDC102A	0.58		AP1M1	0.42
DARC	0.58		CD72	0.42
BMPR2	0.58		SLC12A6	0.42
SYTL3	0.58		CCDC102A	0.42
WDR91	0.58		CCDC80	0.42
CECR1	0.58		CAV1	0.42
SLC2A6	0.58		NFKB2	0.42
HAPLN3	0.58		RASAL3	0.42
PLEKHG1	0.58		TBCEL	0.42
FLT3LG	0.58		CTLA4	0.42
ZNF436	0.58		RELB	0.42
FLNA	0.58		PRELP	0.42
FOXN3	0.57		PLAU	0.42
COMP	0.57		IKZF1	0.42
TSPAN18	0.57		C2orf27A	0.42
C1QC	0.57		LTB	0.42
ARSB	0.57		HDAC7	0.41
WDR47	0.57		C6orf225	0.41
NTN1	0.57		FOXO1	0.41
IQSEC1	0.57		SKI	0.41
C3orf18	0.57		EML1	0.41
PJA2	0.57		PLA1A	0.41
LIMS1	0.57		ARSB	0.41
ACAN	0.57		PPT1	0.41
CTSF	0.57		PRICKLE2	0.41
RASL12	0.57		GIMAP7	0.41
TNFSF13B	0.57		SLAMF1	0.41
ISM1	0.57		MFAP5	0.41
PTGER3	0.57		CTSF	0.41
ZMIZ1	0.57		EFEMP1	0.41
PLA2G7	0.57		CHST7	0.41
SELM	0.57		RBP5	0.41
BOC	0.57		GLT25D1	0.41
FGL2	0.57		RAB33A	0.41
AOC3	0.57		ITGB3	0.41
COL13A1	0.57		PODN	0.41
LAMB1	0.57		FAM171B	0.41
ANKRD50	0.57		FILIP1L	0.41
ENTPD7	0.57		LTBP3	0.41
MXRA7	0.57		CXCL12	0.41
DEGS1	0.57		NCF1C	0.41
SCARA3	0.57		PICALM	0.41
UGCG	0.57		PIP5K1C	0.41
FZD2	0.57		TNFSF11	0.41
ARL4C	0.57		PLCB2	0.41
KLHDC8B	0.57		STX2	0.41
BMP8A	0.57		FKBP14	0.41
FKBP15	0.57		PLA2G15	0.41
PRCP	0.57		PAPSS1	0.41
P2RY13	0.57		GADD45B	0.41
MARCH2	0.57		GPR161	0.41
SCPEP1	0.57		RNF146	0.41
ICAM1	0.57		LRRC70	0.41
LOC387647	0.57		PLCG2	0.41
LOC344595	0.57		RAB13	0.41
KIAA1432	0.57		CFP	0.41
MACF1	0.57		RBM9	0.41
ABL2	0.57		SASH1	0.41
DUSP1	0.57		PLAT	0.41
TTC7B	0.57		ARHGAP1	0.41
DSTYK	0.57		CCDC50	0.41
PLAU	0.57		P2RY13	0.41
GM2A	0.57		ZFYVE1	0.41
FOXO1	0.56		LOC344595	0.41
SAMHD1	0.56		C14orf37	0.41
MAPK11	0.56		GAL3ST4	0.41
IGSF6	0.56		PARVA	0.41
SLC30A4	0.56		PCNX	0.41
CNIH3	0.56		ANKRD44	0.41
IFI16	0.56		PLOD1	0.41
ADORA2A	0.56		C16orf86	0.41
FAM160B1	0.56		TTC28	0.41
ZSWIM4	0.56		IGDCC4	0.41
SMAP2	0.56		CD81	0.41
LOC644538	0.56		STAC3	0.41
ALPL	0.56		VAV1	0.41
NFATC1	0.56		PHF21A	0.41
KIF3C	0.56		FOXN3	0.4
MRGPRF	0.56		ABHD8	0.4
SLC2A14	0.56		SLFN11	0.4
ST5	0.56		RCBTB2	0.4
DTX3	0.56		NRIP3	0.4
C17orf87	0.56		NPC1	0.4
BEX4	0.56		SELP	0.4
MAN2B1	0.56		ZNF362	0.4
AMPD3	0.56		TSPAN11	0.4
GADD45B	0.56		CAMK1	0.4
TPSB2	0.56		FAM129A	0.4
C1QA	0.56		ANXA5	0.4
GPR137B	0.56		FERMT2	0.4
RERG	0.56		GRN	0.4
ST3GAL3	0.56		C13orf15	0.4
CNTNAP1	0.56		SLC2A5	0.4
DIXDC1	0.56		ALDH1L2	0.4
AKR1B1	0.56		ITPKB	0.4
FNBP1	0.56		IFNAR2	0.4
ARID5B	0.56		RUNX1	0.4
IL1RAP	0.56		SLIT3	0.4
PRKG1	0.56		EBF1	0.4
GEM	0.56		CD163	0.4
TNS3	0.56		ZMIZ1	0.4
SLC8A1	0.56		LPAR1	0.4
SETBP1	0.56		SHC1	0.4
EGR2	0.56		XYLT1	0.4
ANKRD44	0.56		TTBK2	0.4
TMEM200B	0.56		COL13A1	0.4
ELFN1	0.55		CD52	0.4
ARHGDIB	0.55		STAT2	0.4
ABHD8	0.55		FCN3	0.4
NFATC4	0.55		SOD2	0.4
MTMR9	0.55		RDX	0.4
MAGED4B	0.55		GPSM1	0.4
KCTD12	0.55		FUT11	0.4
SUSD2	0.55		DAPK3	0.4
TMEM140	0.55		PLAC9	0.4
ZBTB4	0.55		FNBP1	0.4
TMTC3	0.55		PRKG1	0.4
TMCC2	0.55		IL16	0.4
RUNX1	0.55		MEG3	0.4
GJD3	0.55		PRKCB	0.4
SHC1	0.55		COL7A1	0.4
C22orf9	0.55		EID2B	0.4
ENPP2	0.55		ARHGAP29	0.4
HMOX1	0.55		NFKBIA	0.4
TCN2	0.55		ACTN1	0.4
KCND1	0.55		PRR24	0.4
TCEA2	0.55		LASS5	0.4
FOXF1	0.55		EGR2	0.4
FSTL3	0.55		BMPR2	0.4
MYO1G	0.55		SMG6	0.4
TMX3	0.55		TICAM2	0.4
TCP11L1	0.55		DSTYK	0.4
WWTR1	0.55		SNRK	0.4
HSD11B1	0.55		ALDH1A3	0.4
GNS	0.55		ABCA1	0.4
HTR7P1	0.55		TBX2	0.4
APOBEC3A	0.55		IRAK3	0.4
HCFC1R1	0.55		PBX3	0.4
TNFAIP3	0.55		AKAP13	0.4
CCL11	0.55		FLNA	0.4
TREM2	0.55
PACS1	0.55
MAPKBP1	0.55
SEMA7A	0.55
SEMA5B	0.55
PIK3CA	0.55
HYAL2	0.55
CCL13	0.55
PLOD1	0.55
RNASE6	0.55
TPSAB1	0.55
C2orf74	0.55
RGS2	0.54
EPHA3	0.54
RILPL1	0.54
PIK3CD	0.54
PPIC	0.54
C14orf4	0.54
CRTC3	0.54
CDC42EP3	0.54
AHNAK	0.54
SOCS5	0.54
MAN1C1	0.54
EBF1	0.54
TNS1	0.54
PTGDS	0.54
PPAP2B	0.54
C1QB	0.54
DNAJB5	0.54
MMP25	0.54
C1RL	0.54
KCTD10	0.54
FGD2	0.54
XYLT1	0.54
CLEC2B	0.54
MMP9	0.54
PLA2G4C	0.54
RASSF4	0.54
PDGFD	0.54
PLAC9	0.54
NRIP2	0.54
OLFML3	0.54
S1PR3	0.54
HOMER3	0.54
WDR81	0.54
IFI30	0.54
CSF2RA	0.54
KLF2	0.54
ARHGAP25	0.54
OLR1	0.54
GAL3ST4	0.54
RBMS2	0.54
GPR109A	0.54
SAMD11	0.54
LEPROT	0.54
RILPL2	0.54
INMT	0.54
SELL	0.53
ADAM8	0.53
FOSL2	0.53
FAM114A2	0.53
RGS1	0.53
PALM	0.53
ACTR1A	0.53
GPR133	0.53
EBF4	0.53
GPR146	0.53
CXCL6	0.53
MGP	0.53
ANK2	0.53
CD59	0.53
FAM198B	0.53
RAB12	0.53
RASSF5	0.53
POU6F1	0.53
SNAI1	0.53
LOH3CR2A	0.53
WDR7	0.53
ZNF438	0.53
STX2	0.53
BNIP2	0.53
C17orf107	0.53
SERINC1	0.53
RCAN1	0.53
AFAP1	0.53
SEC22C	0.53
CHST12	0.53
TMEM110	0.53
PDZRN3	0.53
HIPK3	0.53
KCTD11	0.53
VAMP5	0.53
DUSP7	0.53
PDLIM3	0.53
SPRY1	0.53
SCUBE2	0.53
RGS19	0.53
DNAJC18	0.53
C16orf86	0.53
CD80	0.53
C9orf30	0.52
HRH1	0.52
KLHL20	0.52
MAP4	0.52
CD180	0.52
MFAP5	0.52
CLEC3B	0.52
PPAP2A	0.52
TNXB	0.52
ITPKB	0.52
C8orf58	0.52
GPRASP2	0.52
PIK3CG	0.52
CCDC69	0.52
TRIM23	0.52
CNN3	0.52
CARD6	0.52
SNTB2	0.52
STAT2	0.52
CXCR7	0.52
NEGR1	0.52
RNF146	0.52
C5orf41	0.52
PLCG2	0.52
PHYHD1	0.52
CCL14	0.52
DSE	0.52
CD68	0.52
MMP11	0.52
FZD8	0.52
CLEC10A	0.52
ERC1	0.52
STEAP4	0.52
SPIN1	0.52
KLHL22	0.52
TAGAP	0.52
BIN2	0.52
ARHGAP29	0.52
PTN	0.52
ILK	0.52
UACA	0.52
TMEM149	0.52
SMG6	0.52
ACP5	0.52
LHX6	0.52
TFEC	0.51
VAT1	0.51
OGFRL1	0.51
RCBTB2	0.51
PELO	0.51
RAPGEF1	0.51
RIN3	0.51
FXYD6	0.51
DKK2	0.51
CBX6	0.51
IL21R	0.51
SDS	0.51
HSD17B6	0.51
ACP2	0.51
CD300LF	0.51
TNFRSF9	0.51
TPBG	0.51
FBXL5	0.51
CPEB4	0.51
PKD1	0.51
SYNC	0.51
CIC	0.51
HLA-DPB1	0.51
MEF2D	0.51
JAK3	0.51
ABI3BP	0.51
S100A8	0.51
NRSN2	0.51
DISC1	0.51
IL4I1	0.51
S100B	0.51
CRMP1	0.51
PHLDA3	0.51
AP1M1	0.51
CCR5	0.51
MT2A	0.51
CTSZ	0.51
PRELP	0.51
AGPAT4	0.51
TAGLN	0.51
NIN	0.51
KLC1	0.51
CAV2	0.5
NINJ1	0.5
FBLIM1	0.5
DOCK8	0.5
PTPN21	0.5
A1BG	0.5
SLAMF1	0.5
ZNF362	0.5
PDE4B	0.5
RNF11	0.5
PIAS3	0.5
CLIP1	0.5
C6orf72	0.5
CPXM2	0.5
PCDH18	0.5
PPFIBP1	0.5
PODXL	0.5
SFXN3	0.5
PTPRE	0.5
NEK1	0.5
MAP4K5	0.5
CAP2	0.5
PTGIS	0.5
CSPG4	0.5
POU2F2	0.5
RORA	0.5
OSBPL8	0.5
IL18BP	0.5
PLSCR4	0.5
NCF1	0.5
AQP1	0.5
PPP1R16B	0.5
TOR1AIP1	0.5
FTO	0.5
CRYBG3	0.5
GJB2	0.5
VKORC1	0.5
CDK17	0.5
OLFM1	0.5
G0S2	0.5
KLF7	0.5
CSRNP2	0.5
RBM43	0.5
S100A9	0.5
BRSK1	0.5
INPP5F	0.5
CCPG1	0.5
CYTIP	0.5
IL17RA	0.5
INPP4A	0.5
MYADM	0.5
PNRC1	0.5
CD82	0.49
TMEM132A	0.49
STC1	0.49
SECISBP2L	0.49
NPC1	0.49
GLT25D1	0.49
GNB5	0.49
ELL2	0.49
TRIM6	0.49
ZNF175	0.49
ADCY7	0.49
ADAM19	0.49
CSGALNACT1	0.49
FCGR3B	0.49
ZYX	0.49
SH3TC1	0.49
FCN3	0.49
FAM114A1	0.49
NPL	0.49
FBXO10	0.49
TK2	0.49
GPSM1	0.49
ATP2B4	0.49
LPP	0.49
LYNX1	0.49
RBPJ	0.49
DAPK3	0.49
PPP1R12A	0.49
C5orf46	0.49
IKZF4	0.49
TPM2	0.49
MID2	0.49
AP2M1	0.49
WDFY4	0.49
TECPR2	0.49
PRKCB	0.49
TFE3	0.49
ADD1	0.49
TMOD2	0.49
C9orf21	0.49
NDEL1	0.49
BCL9L	0.49
SH3BGRL	0.49
NDST2	0.49
SLCO2A1	0.49
PHTF1	0.49
ANGPT2	0.49
ROCK1	0.49
SASH3	0.49
HEY2	0.49
SDC3	0.48
RAB23	0.48
MR1	0.48
SLC35B4	0.48
IL4R	0.48
RAB33A	0.48
SVIL	0.48
SULF2	0.48
CITED2	0.48
CDC42SE1	0.48
CD37	0.48
PICALM	0.48
SNN	0.48
SLC9A3R2	0.48
ARL4D	0.48
IL3RA	0.48
PLA2G15	0.48
LGI2	0.48
MAST4	0.48
WDFY3	0.48
NAP1L5	0.48
SEPT11	0.48
ADAM33	0.48
MCOLN1	0.48
PSTPIP1	0.48
TMEM91	0.48
RNF24	0.48
PFKFB3	0.48
GBGT1	0.48
CD72	0.48
PRX	0.48
PLEKHF1	0.48
FAM13B	0.48
NCF1B	0.48
SLC12A6	0.48
STAT4	0.48
NRBP1	0.48
ZC3H10	0.48
YIPF5	0.48
HECTD2	0.48
ITPRIPL2	0.48
CTNS	0.48
LOC728392	0.48
CPNE8	0.48
PAPLN	0.48
TRIM8	0.48
SH3RF3	0.47
SPON1	0.47
RIT1	0.47
HLA-DRA	0.47
DCLK2	0.47
CDR2L	0.47
ZNF423	0.47
PDLIM5	0.47
ULK1	0.47
FOXJ2	0.47
NFIL3	0.47
LRP12	0.47
MYL9	0.47
PBXIP1	0.47
IFNAR2	0.47
MEIS3P1	0.47
C3orf34	0.47
DCAF5	0.47
HAND2	0.47
GABRD	0.47
CAPZB	0.47
ARNTL	0.47
CYTH3	0.47
C2orf86	0.47
LIMD2	0.47
ATL1	0.47
FMO3	0.47
TMEM43	0.47
RHOG	0.47
PCDHGC3	0.47
PAFAH1B1	0.47
FAM65B	0.47
HHEX	0.47
DNAL1	0.47
ETV1	0.47
CYTSA	0.47
EGFL7	0.47
PDZD2	0.47
C20orf117	0.47
FLJ36031	0.47
RNF122	0.47
SEC24D	0.47
LASS5	0.47
CHST10	0.47
NR2F2	0.47
SMAD1	0.47
MAGED4	0.47
C5orf53	0.47
SEC23A	0.47
MICAL2	0.47
RAB27A	0.47
VAV1	0.47
ARAP1	0.46
KLHL6	0.46
TANC2	0.46
HEATR5A	0.46
ZFP36L1	0.46
TBC1D19	0.46
STRADA	0.46
B3GALNT1	0.46
ADCY9	0.46
PDE4D	0.46
PLOD2	0.46
TFPI	0.46
MORF4L1	0.46
CYP2U1	0.46
ZNF407	0.46
CBL	0.46
FYTTD1	0.46
RHOH	0.46
TNFRSF1A	0.46
SUN2	0.46
DBN1	0.46
MEIS2	0.46
GATA3	0.46
GPBAR1	0.46
SEMA4A	0.46
SEPT6	0.46
KCTD15	0.46
TRIM22	0.46
LITAF	0.46
ARHGAP9	0.46
RGMA	0.46
AP1S2	0.46
SEMA3G	0.46
WDR26	0.46
SLC41A1	0.46
SESTD1	0.46
FLVCR2	0.46
B4GALT1	0.46
CHD3	0.46
STAT3	0.46
GPRASP1	0.46
RSPO3	0.46
LOC728264	0.46
NECAP2	0.46
MYOF	0.46
ZMAT3	0.46
SEL1L	0.46
FLJ22536	0.46
CD69	0.46
TAOK1	0.46
LXN	0.46
FKBP5	0.46
EID2B	0.46
SNX10	0.46
TIGIT	0.46
SYNJ1	0.46
KLHL2	0.46
SPN	0.46
NFKB2	0.46
WNT5A	0.46
IKZF1	0.46
ARNT	0.46
TINF2	0.46
BST1	0.45
ITSN1	0.45
EHBP1L1	0.45
ANKDD1A	0.45
PARD6G	0.45
ZNF624	0.45
KCTD20	0.45
RNF130	0.45
ARL2BP	0.45
ZNF271	0.45
EXTL2	0.45
TAF3	0.45
JDP2	0.45
DISP1	0.45
TMEM30A	0.45
MAPKAPK2	0.45
CD83	0.45
RRAGC	0.45
MKL2	0.45
FKBP10	0.45
PHC2	0.45
SMO	0.45
ECE1	0.45
CCR4	0.45
S100PBP	0.45
ST3GAL2	0.45
PXK	0.45
GRK5	0.45
C16orf62	0.45
C17orf62	0.45
C1orf183	0.45
PER1	0.45
LPXN	0.45
SEC31A	0.45
TPP1	0.45
ATG7	0.45
HLA-DQA2	0.45
PLAUR	0.45
FERMT3	0.45
PRRX2	0.45
ITGAL	0.45
ACTB	0.45
GPC1	0.45
KIAA0355	0.45
BMP6	0.45
CORO1C	0.45
RASAL3	0.45
ALDH1A3	0.45
DACT3	0.45
ZNF699	0.45
ABLIM3	0.45
SLC39A6	0.45
TNKS2	0.44
MAP3K8	0.44
C7	0.44
PRRT3	0.44
MBNL1	0.44
FBXO32	0.44
IGF1	0.44
PHC1	0.44
PRKACA	0.44
ICOS	0.44
ITGA7	0.44
RANBP9	0.44
MEGF9	0.44
TMEM163	0.44
SIK3	0.44
SLC12A8	0.44
APOE	0.44
NUCB1	0.44
ERCC4	0.44
C1orf133	0.44
TRAK2	0.44
RAB11FIP5	0.44
HPS5	0.44
HOOK3	0.44
HERC1	0.44
GOLGA2	0.44
SEC62	0.44
IL18R1	0.44
CYP1B1	0.44
LOC96610	0.44
HEY1	0.44
LAMA2	0.44
SAMD8	0.44
EDNRB	0.44
SPOCK2	0.44
FGF2	0.44
BTN3A3	0.44
C1QTNF1	0.44
PLK3	0.44
EFHD1	0.44
C4A	0.44
IL16	0.44
TEAD1	0.44
C14orf149	0.44
MAB21L2	0.44
C22orf23	0.44
HLA-DQA1	0.44
PDE5A	0.44
LOC100270710	0.44
ZNF134	0.44
TMEM109	0.44
RASGRF2	0.44
NKIRAS1	0.44
AFF4	0.44
LIPA	0.44
MARCKS	0.44
CD81	0.44
IL2RB	0.44
PNMA1	0.43
RTN1	0.43
ABL1	0.43
TOX2	0.43
TNFRSF1B	0.43
SETD7	0.43
SETX	0.43
TSPAN2	0.43
KIAA0913	0.43
IL1RN	0.43
RBP5	0.43
CAMK1	0.43
C3orf21	0.43
SLC2A5	0.43
LUZP1	0.43
ARL13B	0.43
PLCL2	0.43
KRT222	0.43
ELMO1	0.43
BTN3A2	0.43
JAK1	0.43
NCF1C	0.43
FBXO30	0.43
P2RY14	0.43
SLC38A6	0.43
LOC100130776	0.43
ANXA1	0.43
TNFAIP8L1	0.43
SDPR	0.43
PAPSS1	0.43
RGS10	0.43
ZNF287	0.43
GLT8D1	0.43
LOC653653	0.43
SLC7A7	0.43
KRBA1	0.43
PLN	0.43
UVRAG	0.43
CCL8	0.43
ORAI2	0.43
GPM6B	0.43
ARID4B	0.43
SEPN1	0.43
ATG2B	0.43
FAM127A	0.43
PLS3	0.43
MEI1	0.43
PIM1	0.43
ARPC2	0.43
ZFYVE26	0.43
N4BP3	0.43
RELT	0.43
IL6R	0.43
ICAM2	0.43
MYO9A	0.43
NFKBIA	0.43
PRR24	0.43
MDFI	0.43
CTLA4	0.43
KIAA0226	0.43
AZI2	0.43
VGLL4	0.43
CD1D	0.43
TGM2	0.43
UBTD2	0.43
STAC3	0.43
KIAA0754	0.43
CTDSP2	0.42
PTPRG	0.42
HIVEP1	0.42
KIF7	0.42
APOL4	0.42
CD40	0.42
HDGFRP3	0.42
ATP6V1B2	0.42
RASA3	0.42
ARHGAP22	0.42
SSBP2	0.42
ZNF385A	0.42
LRCH3	0.42
ANO6	0.42
PTPN22	0.42
PAM	0.42
CCL18	0.42
NKX2-3	0.42
SLAMF7	0.42
RAB42	0.42
PRNP	0.42
TNFAIP1	0.42
C2CD2	0.42
FICD	0.42
FGD6	0.42
TRIP12	0.42
KIAA1632	0.42
AASS	0.42
LIMK1	0.42
STX12	0.42
PRDM2	0.42
TLR5	0.42
TMEM127	0.42
ZNF609	0.42
TP53INP1	0.42
C17orf51	0.42
ARRB2	0.42
P2RY8	0.42
EPS15	0.42
CD302	0.42
FEM1B	0.42
RASGRP1	0.42
CEP97	0.42
MTMR2	0.42
GLG1	0.42
MICALL1	0.42
ZNF668	0.42
GNB1	0.42
ZNF304	0.42
RAP1A	0.42
SLC15A4	0.42
PRMT2	0.42
PGBD1	0.42
CD48	0.42
C18orf1	0.42
CALB2	0.42
FER	0.42
RELB	0.42
WFDC1	0.42
VNN2	0.42
BDKRB2	0.42
APOL3	0.42
GRB2	0.41
PLXNA1	0.41
INPP5B	0.41
MAN1A1	0.41
ACSL1	0.41
CD101	0.41
BMP2K	0.41
GNG10	0.41
FBXW11	0.41
SERPINB9	0.41
PPP3CB	0.41
AQP3	0.41
ST3GAL1	0.41
PTPRB	0.41
LDOC1L	0.41
PLDN	0.41
CCL3	0.41
STAT5A	0.41
ARHGAP10	0.41
CH25H	0.41
ZNF641	0.41
MCL1	0.41
MARK4	0.41
LIMS2	0.41
MOCS1	0.41
WWC3	0.41
SOBP	0.41
REST	0.41
S1PR4	0.41
MEGF8	0.41
FAM195B	0.41
EML3	0.41
KCTD2	0.41
CFL2	0.41
IGFBP3	0.41
ITIH5	0.41
ENAH	0.41
SOAT1	0.41
TBC1D1	0.41
EDEM1	0.41
TUBG2	0.41
AHNAK2	0.41
CCDC46	0.41
CPNE5	0.41
C9orf25	0.41
PKIG	0.41
EXOC5	0.41
NEK7	0.41
CHIC2	0.41
SARDH	0.41
MAP7D3	0.41
SNX33	0.41
ZNF70	0.41
JPH2	0.41
NAB2	0.41
ELL	0.41
TRIO	0.41
ARHGEF12	0.41
BCL2L2	0.41
CMAH	0.41
MKNK1	0.41
NPC2	0.41
DOCK1	0.41
EBI3	0.41
CBX7	0.41
APC	0.41
REEP2	0.41
C2orf27A	0.41
HLA-DPA1	0.41
TPM1	0.41
MAP3K2	0.41
EIF2C4	0.41
RBPMS	0.4
DCTN1	0.4
SEPT7	0.4
ABHD5	0.4
ZHX2	0.4
ADAR	0.4
FNDC3B	0.4
VEGFB	0.4
ZFP106	0.4
PPT1	0.4
TGFBR2	0.4
FAM115A	0.4
TRIP11	0.4
ANGPTL4	0.4
N4BP1	0.4
GTF2A1	0.4
NAPSB	0.4
ECM1	0.4
ZNF618	0.4
IKZF2	0.4
TMSB15A	0.4
NCOR2	0.4
WDFY2	0.4
MAN1A2	0.4
SNCG	0.4
ZNF225	0.4
CRY2	0.4
NACC2	0.4
FAM69B	0.4
TSPYL2	0.4
RGS5	0.4
DDX58	0.4
FBXO42	0.4
CFLAR	0.4
SGCB	0.4
VPS39	0.4
TMEM184B	0.4
PTPRS	0.4
ARRDC3	0.4
C6orf89	0.4
GNAI1	0.4
STAT5B	0.4
ZNF570	0.4
CREBL2	0.4
CCDC106	0.4
IP6K1	0.4
SGK1	0.4
TNKS1BP1	0.4
CTSD	0.4
CCL22	0.4
NFYB	0.4
ASAP3	0.4
FAM109B	0.4
STK17B	0.4
CNOT6L	0.4
TSPYL4	0.4
DYNC1H1	0.4
PPP1R9B	0.4
ZFAND5	0.4
[truncated: 5 more rows]
